# Supplementary material for: Evaluation of Convalescent Plasma in the Management of Critically Ill COVID-19 Patients (with No Detectable Neutralizing Antibodies Nab) in Kashmir, India
Source: Healthcare (Basel). 2023 Jan 20;11(3):317. doi: 10.3390/healthcare11030317 (PMC9914564; doi:10.3390/healthcare11030317)
Supplement: Supplementary file 1 [file healthcare-11-00317-s001.zip]

Archive with 1 entries (1 files):
- healthcare-2101509-supplementary.pdf
